# Supplementary material for: Differential Spreading of Microsatellites in Holocentric Chromosomes of Chagas Disease Vectors: Genomic and Evolutionary Implications
Source: Insects. 2023 Sep 19;14(9):772. doi: 10.3390/insects14090772 (PMC10531928; doi:10.3390/insects14090772)
Supplement: Supplementary file 1 [file insects-14-00772-s001.zip]

Archive with 1 entries (1 files):
- insects-2538626-supplementary.pdf
